# Supplementary material for: Structure Features and Physicochemical Performances of Fe-Contained Clinoptilolites Obtained via the Aqueous Exchange of the Balanced Cations and Isomorphs Substitution of the Heulandite Skeletons for Electrocatalytic Activity of Oxygen Evolution Reaction and Adsorptive Performance of CO2
Source: Molecules. 2023 Mar 23;28(7):2889. doi: 10.3390/molecules28072889 (PMC10095863; doi:10.3390/molecules28072889)
Supplement: Supplementary file 1 [file molecules-28-02889-s001.zip]

Archive with 1 entries (1 files):
- molecules-2145851-supplementary.pdf
